# Supplementary material for: Untargeted analysis in post-COVID-19 patients reveals dysregulated lipid pathways two years after recovery
Source: Front Mol Biosci. 2023 Mar 3;10:1100486. doi: 10.3389/fmolb.2023.1100486 (PMC10022496; doi:10.3389/fmolb.2023.1100486)
Supplement: Supplementary file 1 [file Table2.XLSX]

## Sheet: Hoja1
Supplementary table 2. Mummichog pathway results Negative controls vs COVID-19.
	Pathway total	Hits.total	Hits.sig	Expected	FET	EASE	Gamma
LPC	79	25	17	0.74179	1.69e-12	3.08e-11	0.12212
LPS	63	22	11	0.59156	1.33e-06	1.19e-05	0.12212
LPE	67	17	9	0.62912	6.93e-06	6.79e-05	0.12213
O-LPS	14	10	6	0.13146	0.00010503	0.0012424	0.12218
Acyl carnitines	159	65	12	1.493	0.017329	0.039326	0.12386
O-LPE	15	4	3	0.14085	0.0031241	0.046895	0.12421
LPA	66	12	3	0.61973	0.097007	0.31497	0.13851
Cucurbitacins	9	4	2	0.084508	0.047009	0.32734	0.1393
Vitamin D3	57	5	2	0.53522	0.073507	0.39084	0.14358
Gangliosides	134	6	2	1.2582	0.10351	0.44835	0.14785
LPG	62	6	2	0.58217	0.10351	0.44835	0.14785
Wax monoesters	117	12	2	1.0986	0.31553	0.69582	0.17323
O-PA	965	77	3	9.0611	0.98078	0.99575	0.33681
O-PC	1044	231	11	9.8029	0.99751	0.99899	0.38441
PhytoCer	805	117	4	7.5588	0.9967	0.99925	0.3937
Cer	1612	179	7	15.136	0.99862	0.99958	0.41142
DGDG	1730	95	2	16.244	0.99916	0.99992	0.46129
O-PE	1095	205	6	10.282	0.99994	0.99999	0.50877
DAG	1839	114	2	17.268	0.99985	0.99999	0.512
PC	1980	422	17	18.592	1	1	0.5576
PE	1974	429	17	18.535	1	1	0.56839
O-PS	984	361	12	9.2395	1	1	0.59258
O-DAG	1273	149	2	11.953	0.99999	1	0.59353
PG	1947	235	5	18.282	1	1	0.60872
PA	1951	214	3	18.319	1	1	0.65952
Cer-1-P	2293	466	12	21.531	1	1	0.73546
PI	1965	250	2	18.451	1	1	0.76128
C21 steroids	91	12	1	0.85447	0.69632	1	1
Cholesterols	48	6	1	0.45071	0.4488	1	1
C24 bile acids	109	13	1	1.0235	0.72505	1	1
TAG	27062	500	3	254.11	1	1	1
PS	1970	527	2	18.498	1	1	1
Chalcones	15	2	1	0.14085	0.18004	1	1
Solanidines	6	2	1	0.056339	0.18004	1	1
N-acyl amines	78	13	1	0.7324	0.72505	1	1
O-LPC	17	5	1	0.15963	0.39125	1	1
Ergosterols	22	4	1	0.20658	0.3277	1	1
LPI	61	3	1	0.57278	0.25753	1	1
Steroidal glycosides	4	1	1	0.037559	0.094479	1	1
MGDG	1732	237	1	16.263	1	1	1
PE-Cer	2291	439	4	21.512	1	1	1
O-PG	964	121	1	9.0518	0.99999	1	1
PI-Cer	2290	403	1	21.503	1	1	1
