# Supplementary material for: Untargeted analysis in post-COVID-19 patients reveals dysregulated lipid pathways two years after recovery
Source: Front Mol Biosci. 2023 Mar 3;10:1100486. doi: 10.3389/fmolb.2023.1100486 (PMC10022496; doi:10.3389/fmolb.2023.1100486)
Supplement: Supplementary file 2 [file Table3.XLSX]

## Sheet: Hoja1
Supplementary table 3. Mummichog pathway results Negative controls vs Post-COVID-19.
	Pathway total	Hits.total	Hits.sig	Expected	FET	EASE	Gamma
LPC	79	25	14	0.35741	3.64e-13	8.96e-12	0.12047
O-LPC	17	5	5	0.076911	1.9e-07	2.02e-05	0.12047
LPE	67	17	7	0.30312	5.01e-06	6.79e-05	0.12047
LPA	66	12	6	0.2986	6.26e-06	0.00011412	0.12048
LPS	63	22	7	0.28502	3.6e-05	0.00033753	0.12049
O-LPS	14	10	4	0.063338	0.00071296	0.0087737	0.12085
Acyl carnitines	159	65	8	0.71934	0.008913	0.027207	0.12167
Gangliosides	134	6	3	0.60624	0.0016886	0.027306	0.12167
O-LPE	15	4	2	0.067863	0.011665	0.16963	0.12853
Vitamin D3	57	5	2	0.25788	0.018859	0.20734	0.13054
O-PA	965	77	3	4.3658	0.68787	0.87095	0.20723
PhytoCer	805	117	4	3.642	0.78644	0.90615	0.22013
Cer	1612	179	6	7.293	0.83128	0.91483	0.22402
O-PC	1044	231	6	4.7232	0.95589	0.98197	0.28384
O-PE	1095	205	5	4.954	0.96043	0.98554	0.29198
DGDG	1730	95	2	7.8268	0.93492	0.98821	0.2994
PC	1980	422	11	8.9579	0.98718	0.99398	0.32338
PE	1974	429	10	8.9307	0.99521	0.998	0.36093
PG	1947	235	4	8.8086	0.99507	0.99879	0.3774
Cer-1-P	2293	466	9	10.374	0.9994	0.99979	0.43159
PA	1951	214	2	8.8267	0.99953	0.99996	0.47679
O-PS	984	361	3	4.4518	0.99999	1	0.57777
PE-Cer	2291	439	3	10.365	1	1	0.64993
LacCer	4582	384	2	20.73	1	1	0.65793
PS	1970	527	2	8.9126	1	1	0.76252
C21 steroids	91	12	1	0.4117	0.42849	1	1
TAG	27062	500	1	122.43	1	1	1
C15 isoprenoids	94	5	1	0.42527	0.20785	1	1
Solanidines	6	2	1	0.027145	0.088976	1	1
PI	1965	250	1	8.89	0.99999	1	1
DHCer	697	49	1	3.1533	0.89872	1	1
Ergosterols	22	4	1	0.099532	0.17005	1	1
LPI	61	3	1	0.27597	0.13046	1	1
Cucurbitacins	9	4	1	0.040718	0.17005	1	1
O-LPA	14	3	1	0.063338	0.13046	1	1
O-LPG	14	1	1	0.063338	0.045521	1	1
LPGP	53	5	1	0.23978	0.20785	1	1
O-LPGP	18	3	1	0.081435	0.13046	1	1
LPIP2	71	4	1	0.32122	0.17005	1	1
MGDG	1732	237	1	7.8359	0.99999	1	1
