# Supplementary material for: Untargeted analysis in post-COVID-19 patients reveals dysregulated lipid pathways two years after recovery
Source: Front Mol Biosci. 2023 Mar 3;10:1100486. doi: 10.3389/fmolb.2023.1100486 (PMC10022496; doi:10.3389/fmolb.2023.1100486)
Supplement: Supplementary file 4 [file Table4.XLSX]

## Sheet: Hoja1
Supplementary table 4. Metabolite Identifications.
NOTE: Progenesis QI can assign a mass n for neutral masses i.e. 783.5781n.
ORIGINAL M/Z	PUTATIVE ID	Adduct	Molecular formula	Mass error (ppm)	Observed m/z	Rt (min)	VIP Value	ANCOVA p-value	RSD (%)	Confidence Level
10.39_809.5871m/z	SM(d20:1/PGJ2)	[M+H]+	C45H81N2O8P	8.39941	809.587	10.39	2.3455	2.08463e-10	9.40082	2
12.73_785.5936n	PC (18:0/18:2)	[M+H]+	C44H84NO8P	0.220442	786.601	12.73	2.0379	1.56517e-07	7.69	2
13.68_901.5814n	PC(38:3)	[M+K]+	C46H80NO8P	0.947278	844.526	7.79	2.7243	1.33782e-11	8.15912	2
13.69_811.6098n	PC(18:0/20:3)	[M+H]+	C46H86NO8P	0.890088	812.617	13.69	2.2607	6.72454e-12	8.31549	2
14.80_812.6780n	SM(d18:1/24:1)	[M+H]+	C47H93N2O6P	1.07118	813.685	14.8	2.3386	1.01899e-09	8.78461	2
7.20_729.5307n	PC(14:0/18:2)	[M+H]+	C40H76NO8P	-0.231884	730.538	7.2	2.6347	2.09798e-10	17.7717	2
7.78_896.5399m/z	PC(38:6)	[M+Na.HCOONa]+	C46H80NO8P	0.628122	896.54	7.78	2.7993	1.53236e-12	14.0771	2
7.79_844.5261m/z	PC(38:3)	[M+Na.HCOONa]+	C46H80NO8P	1.26643	902.589	13.68	2.4183	0.000354801	6.77472	2
8.83_728.5830n	SM (d18:2/18:0)	[M+Na]+	C41H81N2O6P	-0.399163	751.572	8.83	1.1073	0.000126433	8.34147	2
9.96_783.5781n	PC(18:1/18:2)	[M+H]+	C44H82NO8P	0.401614	784.585	9.96	1.8299	5.11589e-08	10.3483	2
9.97_874.5548m/z	PC(16:0/20:3)	[M+Na.HCOONa]+	C44H82NO8P	0.634512	874.555	9.97	1.7322	1.84869e-09	10.5047	2
0.67_283.0683m/z	beta-D-3-Ribofuranosyluric acid	[M+H-H2O]+	C10H12N4O7	3.25301	283.0683	0.67	2.2593	0.00545673	10.7474	3
0.68_258.1077m/z	5-Methylcytidine	[M+H]+	C10H15N3O5	-2.97095	258.1077	0.68	0.51078	0.00932833	18.4017	3
1.26_541.3163n	PC(20:5)	[M+Na]+, [M+K]+, [M+H]+	C28H48NO7P	-0.912044	541.3163	1.26	1.4614	1.45694e-06	14.4472	3
1.30_540.3058m/z	LysoPC(18:3)	[M+Na]+	C26H48NO7P	-0.424757	540.3058	1.30	2.1647	5.16e-12	13.1664	3
1.34_467.3005n	PC(14:0)	[M+Na]+, [M+K]+, [M+H]+	C22H46NO7P	-1.49427	467.3005	1.34	1.8149	7.21372e-10	3.85982	3
1.43_567.3322n	PC(22:6)	[M+Na]+, [M+K]+	C30H50NO7P	-0.573163	567.3322	1.43	0.44246	0.0190349	4.04432	3
1.44_493.3163n	PC(16:1)	[M+H]+, [M+Na]+, [M+K]+	C24H48NO7P	-1.00371	493.3163	1.44	1.0758	1.23924e-06	4.237	3
1.46_558.2955m/z	LysoPC(18:2)	[M+K]+	C26H50NO7P	-0.267777	558.2955	1.46	1.773	2.08225e-10	11.28	3
1.46_610.3085m/z	Cholyltyrosine	[M+K]+	C33H49NO7	-9.69587	610.3085	1.46	1.7873	1.16718e-05	19.2884	3
1.50_390.3571m/z	MG(19:0)	[M+NH4]+	C22H44O4	-1.85731	390.3571	1.5	0.68367	0.0336743	4.29748	3
1.50_634.3092m/z	PC(20:1(2OH))	[M+K]+	C28H54NO10P	-4.23771	634.3092	1.5	0.19705	2.93641e-05	10.6233	3
1.55_483.2479m/z	LysoPA(20:3)	[M+Na]+	C23H41O7P	-0.778852	483.2479	1.55	1.903	1.43502e-10	9.13521	3
1.55_587.3196n	Glu-Ile-Leu-Asp-Val	[M+Na]+, [M+K]+	C26H45N5O10	5.01352	587.3196	1.55	1.8758	5.26069e-11	8.40901	3
1.57_592.3376m/z	LysoPC(22:5)	[M+Na]+	C30H52NO7P	0.435651	592.3376	1.57	0.40549	2.13526e-05	10.2551	3
1.62_478.2924m/z	LysoPA(20:3)	[M+NH4]+	C23H41O7P	-0.837749	478.2924	1.62	2.0465	1.48815e-06	5.2813	3
1.69_495.3321n	LysoPC(16:0)	[M+Na]+, [M+K]+, [M+H-H2O]+	C24H50NO7P	-0.870771	495.3321	1.69	0.10895	3.22562e-08	11.3067	3
1.71_545.3484n	PC(20:3)	[M+H]+, [M+K]+	C28H52NO7P	0.407382	545.3484	1.71	0.55653	0.000454675	13.8016	3
1.82_436.2583n	LysoPA(18:1)	[M+Na]+, [M+K]+	C21H41O7P	-1.68692	436.2583	1.82	0.074863	3.36675e-08	5.81352	3
1.82_495.3323n	LysoPC(16:0)	[M+H]+, [M+Na]+, [M+K]+,[M+H-H2O]+	C24H50NO7P	-0.350768	495.3323	1.82	0.17491	1.54709e-08	19.8636	3
1.94_485.2636m/z	Spirotaccagenin	[M+K]+	C27H42O5	-6.12659	485.2636	1.94	0.97934	3.25031e-08	10.0684	3
1.94_521.3479n	PC(18:1)	[M+H]+, [M+Na]+, [M+K]+	C26H52NO7P	-0.542436	521.3479	1.94	0.75562	3.53625e-08	8.07772	3
10.07_740.5216m/z	PE(P-36:4(OH))	[M+H]+	C41H74NO8P	-1.21268	740.5216	10.07	1.4532	5.50519e-06	13.9163	3
10.39_716.5259m/z	PA(P-36:0(3-OH))	[M+NH4]+	C39H71O8P	4.83964	716.5259	10.39	0.66356	0.00023035	19.3503	3
10.39_763.4684m/z	PA(16:0/6 keto-PGF1alpha)	[M+H]+	C39H71O12P	-9.4376	763.4684	10.39	2.1202	7.22423e-09	11.1599	3
10.39_830.5667m/z	PC(P-40:5(OH))	[M+Na]+	C46H82NO8P	-0.426423	830.5667	10.39	1.0482	0.0153058	6.43902	3
10.40_771.4940m/z	PA(40:6)	[M+Na]+	C43H73O8P	0.655721	771.4940	10.4	1.3426	0.00567186	6.59539	3
10.40_898.5562m/z	PE(DiMe(20:4+=O))	[M+Na]+	C49H82NO10P	-0.69573	898.5562	10.4	1.2132	0.00394865	5.11513	3
10.74_646.5529n	DG(38:3)	[M+H-H2O]+, [M+Na]+	C41H74O5	-1.0873	646.5529	10.74	2.3485	6.10648e-10	8.65065	3
11.05_862.5556m/z	PC(PGE2/P-18:1)	[M+Na]+	C46H82NO10P	-1.43898	862.5556	11.05	1.0658	0.00286994	17.1228	3
11.15_730.5989n	SM(d36:1)	[M+H]+, [M+Na]+	C41H83N2O6P	0.073464	730.5989	11.15	1.5345	3.00836e-06	19.2312	3
11.29_733.5623n	PE-NMe2(33:0)	[M+H]+, [M+Na]+, [M+K]+	C40H80NO8P	0.204546	733.5623	11.29	1.4098	4.35604e-06	18.0377	3
11.81_759.5783n	PC(34:1)	[M+H]+, [M+Na]+, [M+K]+	C42H82NO8P	0.647221	759.5783	11.81	1.2296	1.91779e-08	15.2207	3
11.81_849.5479n	PE(DiMe(20:4-OH))	[M+H]+, [M+NH4]+	C47H80NO10P	-4.75708	849.5479	11.81	1.2954	2.62245e-08	6.90813	3
11.81_894.5821m/z	PE(PGD1(22:1)	[M+Na]+	C47H86NO11P	-1.1558	894.5821	11.81	0.99999	0.000101905	7.06451	3
11.82_900.5098n	PG(44:11(2OH))	[M+H-H2O]+, [M+NH4]+	C50H77O12P	-6.02581	900.5098	11.82	0.55746	0.00274238	16.0127	3
12.37_809.5951n	PC(P-38:4(OH))	[M+Na]+, [M+K]+	C46H84NO8P	1.98598	809.5951	12.37	0.7704	0.000232887	7.22088	3
12.37_916.5466m/z	PE(DiMe/20:4(OH))	[M+K]+	C49H84NO10P	0.140674	916.5466	12.37	0.83314	0.000150298	11.5501	3
12.38_732.6130n	SM(d36:0)	[M+H]+, [M+Na]+	C41H85N2O6P	-2.06763	732.6130	12.38	1.1389	0.0164965	7.53362	3
12.56_835.6067n	PE-NMe(42:5)	[M+H]+, [M+Na]+, [M+K]+	C48H86NO8P	-2.86235	835.6067	12.56	1.3782	1.62415e-08	8.18227	3
12.73_920.6015m/z	PE(PGD2(24:1))	[M+Na]+	C49H88NO11P	3.08439	920.6015	12.73	2.169	1.18486e-10	5.75512	3
14.07_785.6524m/z	SM(d40:2)	[M+H]+	C45H89N2O6P	-0.903841	785.6524	14.07	0.86415	0.00487343	6.37996	3
14.20_810.6595n	SM(d42:3)	[M+H]+, [M+Na]+, [M+K]+	C47H91N2O6P	-2.47789	810.6595	14.2	0.59083	0.0169975	12.828	3
2.15_509.3480n	LysoPC(17:0)	[M+H]+, [M+Na]+, [M+K]+	C25H52NO7P	-0.206966	509.3480	2.15	0.47314	3.63602e-06	11.906	3
2.37_523.3637n	LysoPC(18:0)	[M+Na]+, [M+K]+	C26H54NO7P	-0.0606728	523.3637	2.37	0.78114	2.26915e-10	9.49929	3
2.57_523.3636n	PC(18:0)	[M+H]+, [M+Na]+, [M+K]+,[M+H-H2O]+	C26H54NO7P	-0.323884	523.3636	2.57	0.54516	0.000254345	13.0716	3
3.07_740.5516m/z	PC(P-32:0)	[M+Na]+	C40H80NO7P	-6.77337	740.5516	3.07	0.37967	0.000942698	11.766	3
5.53_888.5353m/z	PS(38:1(2OH)	[M+K]+	C44H84NO12P	-1.13888	888.5353	5.53	0.69132	0.0336743	12.2728	3
6.73_822.4823m/z	PS(36:3;O)	[M+Na]+	C42H74NO11P	-8.59509	822.4823	6.73	0.96047	0.0019423	8.60417	3
7.23_688.5495n	SM(d33:1)	[M+Na]+, [M+K]+, [M+H]+	C38H77N2O6P	-3.57332	688.5495	7.23	0.40605	0.000777379	9.72284	3
7.71_779.5460n	PC(P-36:5(OH)))	[M+H]+, [M+Na]+, [M+K]+	C44H78NO8P	-0.67803	779.5460	7.71	1.625	0.00360997	9.48011	3
7.71_847.5358n	PE(DiMe(20:5-OH))	[M+Na]+, [M+K]+	C47H78NO10P	-0.600964	847.5358	7.71	1.5114	0.000468854	7.43324	3
7.91_755.5461n	PC(P-34:3(OH))	[M+H]+, [M+Na]+	C42H78NO8P	-0.5752	755.5461	7.91	1.593	0.000506506	10.211	3
8.29_743.5450n	PE-NMe2(34:2)	[M+H]+, [M+Na]+	C41H78NO8P	-1.99476	743.5450	8.29	1.0031	0.0341406	3.81156	3
8.32_666.4830m/z	CerP(d36:2)	[M+Na]+	C36H70NO6P	-0.467793	666.4830	8.32	1.4998	6.99761e-05	11.6316	3
8.32_702.5679n	SM(d34:1)	[M+Na]+, [M+K]+, [M+H]+, [M+H-H2O]+	C39H79N2O6P	0.407921	702.5679	8.32	1.5942	7.84546e-05	8.08878	3
8.33_810.5481n	SM(d39:6(3OH))	[M+H-H2O]+, [M+H]+	C44H79N2O9P	-5.21557	810.5481	8.33	1.4133	0.000898192	9.4704	3
8.41_861.6183n	PE-NMe(44:6)	[M+Na]+, [M+K]+	C50H88NO8P	-7.43553	861.6183	8.41	1.5117	8.26097e-05	19.611	3
8.51_706.5395m/z	MGDG(29:0)	[M+NH4]+	C38H72O10	-9.91373	706.5395	8.51	1.998	2.13995e-05	8.19604	3
8.65_912.5140m/z	PE(DiMe(22:6-OH))	[M+K]+	C49H80NO10P	-1.33634	912.5140	8.65	0.91393	4.41147e-05	9.49241	3
8.66_805.5627n	PC(P-38:6(OH))	[M+H]+, [M+Na]+, [M+K]+	C46H80NO8P	0.732407	805.5627	8.66	0.77649	0.031968	10.6311	3
8.95_731.5464n	PE-NMe(34:1)	[M+H]+, [M+Na]+, [M+K]+	C40H78NO8P	-0.172441	731.5464	8.95	1.0933	0.000414405	13.7266	3
9.01_831.5797n	PC(P-40:7(OH))	[M+Na]+, [M+K]+	C48H82NO8P	2.32791	831.5797	9.01	0.18882	0.0398783	9.13739	3
9.20_386.3544n	5-beta-Cholestan-3-one	[M+H-H2O]+, [M+H]+	C27H46O	-1.29047	386.3544	9.2	1.0781	0.000689764	10.7012	3
9.20_404.3866m/z	Epicholesterol	[M+NH4]+	C27H46O	-5.3156	404.3866	9.2	0.27507	0.00047914	16.9341	3
9.24_705.5904m/z	SM(d34:0)	[M+H]+	C39H81N2O6P	-0.209532	705.5904	9.24	1.0729	0.0443222	19.6322	3
9.25_782.5685m/z	PA(41:5)	[M+NH4]+	C44H77O8P	-1.27625	782.5685	9.25	0.087853	0.00277864	11.1403	3
9.27_916.5652m/z	PE(DiMe/20:4-2OH)	[M+Na]+	C49H84NO11P	-2.52307	916.5652	9.27	0.4685	0.000486024	16.9834	3
9.43_898.5555m/z	PC(PGD1(18:0))	[M+K]+	C46H86NO11P	-1.77946	898.5555	9.43	0.47664	0.00915589	9.77695	3
9.44_807.5780n	PC(P-38:5(OH))	[M+H]+, [M+Na]+	C46H82NO8P	0.27098	807.5780	9.44	0.75851	0.00928304	16.1286	3
9.48_738.5209m/z	CerP(d40:2)	[M+K]+	C40H78NO6P	1.58762	738.5209	9.48	1.0639	0.00166509	15.6476	3
9.55_763.7222m/z	DG(46:1)	[M+H]+	C49H94O5	6.24946	763.7222	9.55	0.46815	0.00224801	10.8053	3
9.56_698.4886n	PA(36:3)	[M+Na]+, [M+K]+	C39H71O8P	-0.0777333	698.4886	9.56	0.69906	0.0474592	7.52737	3
9.56_757.5625n	PC(P- 34:1(O))	[M+H]+, [M+K]+	C42H80NO8P	0.396236	757.5625	9.56	0.45351	0.00218203	8.14537	3
9.56_847.5326n	PE(42:8(2OH)	[M+H]+, [M+NH4]+	C47H78NO10P	-4.43613	847.5326	9.56	1.0139	0.00104426	13.0673	3
9.64_716.5828n	SM(d35:1)	[M+H]+, [M+Na]+	C40H81N2O6P	-0.60867	716.5828	9.64	0.75209	0.0188339	8.71886	3
9.65_931.5364m/z	PI(42:9(OH))	[M+H-H2O]+	C51H81O14P	3.42709	931.5364	9.65	1.3974	0.0217044	8.69685	3
9.66_627.5342m/z	DG(38:4)	[M+H-H2O]+	C41H72O5	-0.771042	627.5342	9.66	1.4002	0.00484762	14.9697	3
9.66_886.5582n	PI(38:4)	[M+H]+, [M+Na]+	C47H83O13P	1.17017	886.5582	9.66	1.439	9.57747e-06	14.4039	3
9.66_898.5557m/z	PC(TXB2/P-18:0)	[M+K]+	C46H86NO11P	-1.55591	898.5557	9.66	0.68642	5.31844e-06	9.87922	3
9.67_846.5412m/z	PC(38:5)	[M+K]+	C46H82NO8P	0.27683	846.5412	9.67	0.59002	0.00275957	10.0356	3
9.92_620.5374n	DG(36:2)	[M+H-H2O]+, [M+Na]+	C39H72O5	-0.948321	620.5374	9.92	0.58947	0.00616747	10.192	3
