# Supplementary material for: Untargeted analysis in post-COVID-19 patients reveals dysregulated lipid pathways two years after recovery
Source: Front Mol Biosci. 2023 Mar 3;10:1100486. doi: 10.3389/fmolb.2023.1100486 (PMC10022496; doi:10.3389/fmolb.2023.1100486)
Supplement: Supplementary file 5 [file Table5.XLSX]

## Sheet: Hoja1
Supplementary table 5. Tandem mass spectra information of significative features.
Putative ID	Adduct	Observed m/z	Rt (min)	Fragments MS/MS	Anova FDR value
PC (18:2/18:0)	M + H	786.601	12.73	86.0956, 125.0001, 184.0741, 341.3032, 502.3275, 506.3578, 520.2410, 524.3725, 603.46	5.2054e-08
PC(18:1/18:2)	M + H	784.585	9.96	86.0956, 125.0001, 184.0741, 283.2614, 309.2775, 502.3275, 504.3384, 520.3485, 522.3548, 601.5154	0.00012029
SM(d18:1/24:1)	M + H	813.685	14.8	86.0956, 125.0001, 184.0741, 264.2664, 612.6125, 795.6753	5.7151e-08
PC(18:0/20:3)	M + H	812.617	13.69	86.0956, 125.0001, 184.0741, 341.3032, 447.2868, 469.2647, 506.3578, 524.3678, 528.34430, 546.3549, 629.5484, 753.4811	2.6376e-08
SM(d20:1/PGJ2)	M + H	809.587	10.39	86.0956, 125.0001, 184.0741, 603.5246, 749.4927, 625.5090	3.3301e-10
SM (d18:2/18:0)	M + Na	751.572	8.83	146.9817, 262.2510, 308.2958, 528.5136, 568.5057, 692.5019	0.0080548
PC(14:0/18:2)	M + H	730.538	7.2	86.0956, 125.0001, 184.0741, 450.2997, 468.3104, 502.3275, 520.3363, 547.4700, 671.4427	4.4499e-09
PC(16:0/20:3)	M+ Na.HCOONa	874.555	9.97	146.9817, 491.2490, 601.5204, 623.4992, 747.4884, 806.5617	0.00011226
PC(38:3)	M+ Na.HCOONa	902.589	13.68	146.9817, 491.2535, 629.5484, 651.5274, 775.5243, 834.5921	2.6376e-08
PC(38:3)	M + K	844.526	7.79	86.0978, 162.9536, 661.4578, 785.4487, 844.5236	4.6723e-11
PC(38:6)	M+ Na.HCOONa	896.54	7.78	146.9817, 645.4877, 769.4841, 828.5485	1.0187e-11
